# Supplementary material for: Regulation and function of macrophage colony-stimulating factor (CSF1) in the chicken immune system
Source: Dev Comp Immunol. 2020 Apr;105:103586. doi: 10.1016/j.dci.2019.103586 (PMC6996135; doi:10.1016/j.dci.2019.103586)
Supplement: Multimedia component 1 [file mmc1.xml]

<?xml version="1.0" encoding="UTF-8" standalone="no"?><data:data><datasets><author>zhiguang.wu@roslin.ed.ac.uk</author><type>0</type><dataset><value>1</value><reason>Data will be made available on request</reason><comments/></dataset></datasets></data:data>
